# Supplementary material for: Synthesis of β-Cyclodextrin@gold Nanoparticles and Its Application on Colorimetric Assays for Ascorbic Acid and Salmonella Based on Peroxidase-like Activities
Source: Biosensors (Basel). 2024 Mar 31;14(4):169. doi: 10.3390/bios14040169 (PMC11048340; doi:10.3390/bios14040169)
Supplement: Supplementary file 1 [file biosensors-14-00169-s001.zip]

Archive with 1 entries (1 files):
- biosensors-2935640-supplementary.pdf
